# Supplementary material for: The HIV Mutation Browser: A Resource for Human Immunodeficiency Virus Mutagenesis and Polymorphism Data
Source: PLoS Comput Biol. 2014 Dec 4;10(12):e1003951. doi: 10.1371/journal.pcbi.1003951 (PMC4256008; doi:10.1371/journal.pcbi.1003951)
Supplement: Table S1 — Regular expressions for mutation identification and harmonization. A list of templates/regular expressions, based on the work of Caporaso et al. [5], used to search the publications for sentences describing mutagenesis experiments or polymorphisms. (XLSX) [file pcbi.1003951.s001.xlsx]

## Sheet: Sheet1
Templates used to search for mutations in scientific articles
Modified from
Caporaso JG, Baumgartner WA, Randolph DA, Cohen KB, Hunter L
MutationFinder: a High-performance System for Extracting Point Mutation Mentions from text.
Bioinformatics 2007, 23:1862–1865.
Shorthand
<WT_AMINO_ACID_SINGLE_LETTER>	CISQMNPKDTFAGHLRWVEY
<MUT_AMINO_ACID>, <WT_AMINO_ACID>, AMINO_ACID	CYS|ILE|SER|GLN|MET|ASN|PRO|LYS|ASP|THR|PHE|ALA|GLY|HIS|LEU|ARG|TRP|VAL|GLU|TYR|GLUTAMINE|GLUTAMIC ACID|LEUCINE|VALINE|ISOLEUCINE|LYSINE|ALANINE|GLYCINE|ASPARTATE|METHIONINE|THREONINE|HISTIDINE|ASPARTIC ACID|ARGININE|ASPARAGINE|TRYPTOPHAN|PROLINE|PHENYLALANINE|CYSTEINE|SERINE|GLUTAMATE|TYROSINE
<POSITION>	Any natural numbers
Mutation templates
<WT_AMINO_ACID_SINGLE_LETTER><POSITION><MUT_AMINO_ACID_SINGLE_LETTER>
<WT_AMINO_ACID_SINGLE_LETTER><POSITION>--><MUT_AMINO_ACID_SINGLE_LETTER>
<WT_AMINO_ACID_SINGLE_LETTER><POSITION>
<WT_AMINO_ACID_SINGLE_LETTER><POSITION>[1-9[0-9+<MUT_AMINO_ACID_SINGLE_LETTER>
<MUT_AMINO_ACID> and AMINO_ACID mutants of <WT_AMINO_ACID><POSITION>
<MUT_AMINO_ACID> at <WT_AMINO_ACID>-<POSITION>
<MUT_AMINO_ACID> at position <POSITION> for <WT_AMINO_ACID>
<MUT_AMINO_ACID> at position <POSITION> instead of <WT_AMINO_ACID>
<MUT_AMINO_ACID> for a|an <WT_AMINO_ACID> at AMINO_ACID position <POSITION>
<MUT_AMINO_ACID> for a|an <WT_AMINO_ACID> at codon <POSITION>
<MUT_AMINO_ACID> for a|an <WT_AMINO_ACID> at position <POSITION>
<MUT_AMINO_ACID> for a|an <WT_AMINO_ACID> at residue <POSITION>
<MUT_AMINO_ACID> for a|an <WT_AMINO_ACID> residue at position <POSITION>
<MUT_AMINO_ACID> for <WT_AMINO_ACID> <POSITION>
<MUT_AMINO_ACID> for <WT_AMINO_ACID> alpha i <POSITION>
<MUT_AMINO_ACID> for <WT_AMINO_ACID> at -<POSITION>
<MUT_AMINO_ACID> for <WT_AMINO_ACID> at <POSITION>
<MUT_AMINO_ACID> for <WT_AMINO_ACID> at alpha-<POSITION>
<MUT_AMINO_ACID> for <WT_AMINO_ACID> at AMINO_ACID <POSITION>
<MUT_AMINO_ACID> for <WT_AMINO_ACID> at AMINO_ACID position <POSITION>
<MUT_AMINO_ACID> for <WT_AMINO_ACID> at AMINO_ACID residue <POSITION>
<MUT_AMINO_ACID> for <WT_AMINO_ACID> at b<POSITION>
<MUT_AMINO_ACID> for <WT_AMINO_ACID> at beta <POSITION>
<MUT_AMINO_ACID> for <WT_AMINO_ACID> at codon <POSITION>
<MUT_AMINO_ACID> for <WT_AMINO_ACID> at p<POSITION>
<MUT_AMINO_ACID> for <WT_AMINO_ACID> at position -<POSITION>
<MUT_AMINO_ACID> for <WT_AMINO_ACID> at position <POSITION>
<MUT_AMINO_ACID> for <WT_AMINO_ACID> at position a<POSITION>
<MUT_AMINO_ACID> for <WT_AMINO_ACID> at residue <POSITION>
<MUT_AMINO_ACID> for <WT_AMINO_ACID> at the <POSITION>
<MUT_AMINO_ACID> for <WT_AMINO_ACID> at the beta <POSITION>
<MUT_AMINO_ACID> for <WT_AMINO_ACID> change at residue <POSITION>
<MUT_AMINO_ACID> for <WT_AMINO_ACID> exchange at position <POSITION>
<MUT_AMINO_ACID> for <WT_AMINO_ACID> in codon <POSITION>
<MUT_AMINO_ACID> for <WT_AMINO_ACID> in position <POSITION>
<MUT_AMINO_ACID> for <WT_AMINO_ACID> in the <POSITION>
<MUT_AMINO_ACID> for <WT_AMINO_ACID> mutation at position <POSITION>
<MUT_AMINO_ACID> for <WT_AMINO_ACID> replacement at residue <POSITION>
<MUT_AMINO_ACID> for <WT_AMINO_ACID> substitution at AMINO_ACID <POSITION>
<MUT_AMINO_ACID> for <WT_AMINO_ACID> substitution at position or <POSITION>
<MUT_AMINO_ACID> for <WT_AMINO_ACID> substitution at position <POSITION>
<MUT_AMINO_ACID> for <WT_AMINO_ACID> substitution at residue <POSITION>
<MUT_AMINO_ACID> for <WT_AMINO_ACID> substitution in position <POSITION>
<MUT_AMINO_ACID> for <WT_AMINO_ACID>-<POSITION>
<MUT_AMINO_ACID> for <WT_AMINO_ACID>, at position <POSITION>
<MUT_AMINO_ACID> for <WT_AMINO_ACID><POSITION>
<MUT_AMINO_ACID> for AMINO_ACID or <WT_AMINO_ACID>-<POSITION>
<MUT_AMINO_ACID> for AMINO_ACID, <WT_AMINO_ACID>-<POSITION>
<MUT_AMINO_ACID> for AMINO_ACID, AMINO_ACID, and <WT_AMINO_ACID>-<POSITION>
<MUT_AMINO_ACID> for the <WT_AMINO_ACID> at position <POSITION>
<MUT_AMINO_ACID> for the <WT_AMINO_ACID> residue at position <POSITION>
<MUT_AMINO_ACID> in place of <WT_AMINO_ACID> <POSITION>
<MUT_AMINO_ACID> in place of <WT_AMINO_ACID> at AMINO_ACID <POSITION>
<MUT_AMINO_ACID> in place of <WT_AMINO_ACID> at position <POSITION>
<MUT_AMINO_ACID> in place of <WT_AMINO_ACID> in position <POSITION>
<MUT_AMINO_ACID> in place of <WT_AMINO_ACID>-<POSITION>
<MUT_AMINO_ACID> in place of the <WT_AMINO_ACID> residue AMINO_ACID<POSITION>
<MUT_AMINO_ACID> instead of a|an <WT_AMINO_ACID> at position <POSITION>
<MUT_AMINO_ACID> instead of <WT_AMINO_ACID> at AMINO_ACID position <POSITION>
<MUT_AMINO_ACID> instead of <WT_AMINO_ACID> at position <POSITION>
<MUT_AMINO_ACID> instead of <WT_AMINO_ACID> at residue <POSITION>
<MUT_AMINO_ACID> instead of <WT_AMINO_ACID> in position <POSITION>
<MUT_AMINO_ACID> instead of <WT_AMINO_ACID><POSITION>
<MUT_AMINO_ACID> is substituted for a|an <WT_AMINO_ACID> residue at position <POSITION>
<MUT_AMINO_ACID> is substituted for <WT_AMINO_ACID> at position <POSITION>
<MUT_AMINO_ACID> is substituted for <WT_AMINO_ACID><POSITION>
<MUT_AMINO_ACID> mutant of <WT_AMINO_ACID><POSITION>
<MUT_AMINO_ACID> mutants of <WT_AMINO_ACID><POSITION>
<MUT_AMINO_ACID> mutants of AMINO_ACID and <WT_AMINO_ACID><POSITION>
<MUT_AMINO_ACID> or AMINO_ACID for <WT_AMINO_ACID> <POSITION>
<MUT_AMINO_ACID> or AMINO_ACID for <WT_AMINO_ACID> at AMINO_ACID <POSITION>
<MUT_AMINO_ACID> or AMINO_ACID for <WT_AMINO_ACID> at position <POSITION>
<MUT_AMINO_ACID> or AMINO_ACID for <WT_AMINO_ACID>-<POSITION>
<MUT_AMINO_ACID> or AMINO_ACID for <WT_AMINO_ACID><POSITION>
<MUT_AMINO_ACID> rather than a|an <WT_AMINO_ACID> at position <POSITION>
<MUT_AMINO_ACID> rather than <WT_AMINO_ACID> in position <POSITION>
<MUT_AMINO_ACID> rather than the normal <WT_AMINO_ACID> at AMINO_ACID position <POSITION>
<MUT_AMINO_ACID> replacement of <WT_AMINO_ACID><POSITION>
<MUT_AMINO_ACID> replacements of <WT_AMINO_ACID><POSITION> and AMINO_ACID
<MUT_AMINO_ACID> replacements of AMINO_ACID and <WT_AMINO_ACID><POSITION>
<MUT_AMINO_ACID> replaces <WT_AMINO_ACID> at position <POSITION>
<MUT_AMINO_ACID> replaces <WT_AMINO_ACID>-<POSITION>
<MUT_AMINO_ACID> replacing <WT_AMINO_ACID> as residue <POSITION>
<MUT_AMINO_ACID> replacing <WT_AMINO_ACID> at position <POSITION>
<MUT_AMINO_ACID> replacing <WT_AMINO_ACID>-<POSITION>
<MUT_AMINO_ACID> replacing <WT_AMINO_ACID><POSITION>
<MUT_AMINO_ACID> residue at position <POSITION> rather than <WT_AMINO_ACID>
<MUT_AMINO_ACID> residue for <WT_AMINO_ACID> <POSITION>
<MUT_AMINO_ACID> residue for <WT_AMINO_ACID> at position <POSITION>
<MUT_AMINO_ACID> residue for <WT_AMINO_ACID>-<POSITION>
<MUT_AMINO_ACID> residue for <WT_AMINO_ACID><POSITION>
<MUT_AMINO_ACID> residue in place of <WT_AMINO_ACID> <POSITION>
<MUT_AMINO_ACID> residue instead of <WT_AMINO_ACID> at position <POSITION>
<MUT_AMINO_ACID> substituted for <WT_AMINO_ACID> at position <POSITION>
<MUT_AMINO_ACID> substituted for <WT_AMINO_ACID> at residue <POSITION>
<MUT_AMINO_ACID> substituted for <WT_AMINO_ACID> in position <POSITION>
<MUT_AMINO_ACID> substituted for <WT_AMINO_ACID>-<POSITION>
<MUT_AMINO_ACID> substituted for <WT_AMINO_ACID><POSITION>
<MUT_AMINO_ACID> substitution at <WT_AMINO_ACID> <POSITION>
<MUT_AMINO_ACID> substitution at <WT_AMINO_ACID>-<POSITION>
<MUT_AMINO_ACID> substitution at <WT_AMINO_ACID><POSITION>
<MUT_AMINO_ACID> substitution at AMINO_ACID or <WT_AMINO_ACID>-<POSITION>
<MUT_AMINO_ACID> substitution for <WT_AMINO_ACID> <POSITION>
<MUT_AMINO_ACID> substitution for <WT_AMINO_ACID> at position <POSITION>
<MUT_AMINO_ACID> substitution for <WT_AMINO_ACID> at residue <POSITION>
<MUT_AMINO_ACID> substitution for <WT_AMINO_ACID>-<POSITION>
<MUT_AMINO_ACID> substitution for <WT_AMINO_ACID>-alpha-<POSITION>
<MUT_AMINO_ACID> substitution for <WT_AMINO_ACID>-alpha<POSITION>-
<MUT_AMINO_ACID> substitution for <WT_AMINO_ACID><POSITION>
<MUT_AMINO_ACID> substitution of <WT_AMINO_ACID> <POSITION>
<MUT_AMINO_ACID> substitution of <WT_AMINO_ACID>-<POSITION>
<MUT_AMINO_ACID> substitution of <WT_AMINO_ACID><POSITION>
<MUT_AMINO_ACID> substitutions at <WT_AMINO_ACID> residues and <POSITION>
<MUT_AMINO_ACID> substitutions at <WT_AMINO_ACID> residues <POSITION>
<MUT_AMINO_ACID> substitutions at <WT_AMINO_ACID>-<POSITION>
<MUT_AMINO_ACID> substitutions at <WT_AMINO_ACID><POSITION>
<MUT_AMINO_ACID> substitutions at AMINO_ACID and <WT_AMINO_ACID>-<POSITION>
<MUT_AMINO_ACID> substitutions at AMINO_ACID, <WT_AMINO_ACID><POSITION>
<MUT_AMINO_ACID> substitutions at AMINO_ACID, AMINO_ACID, <WT_AMINO_ACID><POSITION>
<MUT_AMINO_ACID> substitutions at AMINO_ACID, AMINO_ACID, AMINO_ACID, and <WT_AMINO_ACID><POSITION>
<MUT_AMINO_ACID> substitutions for <WT_AMINO_ACID><POSITION>
<MUT_AMINO_ACID> substitutions for AMINO_ACID and <WT_AMINO_ACID><POSITION>
<MUT_AMINO_ACID> substitutions of <WT_AMINO_ACID> <POSITION>
<MUT_AMINO_ACID> substitutions of AMINO_ACID , <WT_AMINO_ACID> <POSITION>
<MUT_AMINO_ACID> substitutions of AMINO_ACID , AMINO_ACID , and <WT_AMINO_ACID> <POSITION>
<MUT_AMINO_ACID> to <WT_AMINO_ACID> substitution at position <POSITION>
<MUT_AMINO_ACID> to replace <WT_AMINO_ACID><POSITION>
<MUT_AMINO_ACID> was substituted for <WT_AMINO_ACID> at position <POSITION>
<MUT_AMINO_ACID> was substituted for <WT_AMINO_ACID><POSITION>
<MUT_AMINO_ACID>, AMINO_ACID or AMINO_ACID for <WT_AMINO_ACID><POSITION>
<MUT_AMINO_ACID>, AMINO_ACID, or AMINO_ACID for <WT_AMINO_ACID>-<POSITION>
<MUT_AMINO_ACID>, or AMINO_ACID for <WT_AMINO_ACID>-<POSITION>
<MUT_AMINO_ACID><POSITION> for <WT_AMINO_ACID>
<MUT_AMINO_ACID><POSITION> was substituted for <WT_AMINO_ACID>
<POSITION> <MUT_AMINO_ACID> for <WT_AMINO_ACID>
<POSITION> <WT_AMINO_ACID> --> <MUT_AMINO_ACID>
<POSITION> <WT_AMINO_ACID> > <MUT_AMINO_ACID>
<POSITION> <WT_AMINO_ACID> to <MUT_AMINO_ACID>
<POSITION> <WT_AMINO_ACID>----<MUT_AMINO_ACID>
<POSITION> <WT_AMINO_ACID>--><MUT_AMINO_ACID>
<POSITION> <WT_AMINO_ACID>-->AMINO_ACID, <MUT_AMINO_ACID>
<POSITION> <WT_AMINO_ACID>-to-<MUT_AMINO_ACID>
<POSITION> a <WT_AMINO_ACID> replaced by <MUT_AMINO_ACID>
<POSITION> a <WT_AMINO_ACID>----<MUT_AMINO_ACID>
<POSITION> a <WT_AMINO_ACID>--><MUT_AMINO_ACID>
<POSITION> a<WT_AMINO_ACID>----<MUT_AMINO_ACID>
<POSITION> b <WT_AMINO_ACID> replaced by <MUT_AMINO_ACID>
<POSITION> b <WT_AMINO_ACID> substituting for <MUT_AMINO_ACID>
<POSITION> b <WT_AMINO_ACID>----<MUT_AMINO_ACID>
<POSITION> b <WT_AMINO_ACID>--><MUT_AMINO_ACID>
<POSITION> b<WT_AMINO_ACID>----<MUT_AMINO_ACID>
<POSITION> c <WT_AMINO_ACID>----<MUT_AMINO_ACID>
<POSITION> cd <WT_AMINO_ACID> replaced by <MUT_AMINO_ACID>
<POSITION> ce <WT_AMINO_ACID>----<MUT_AMINO_ACID>
<POSITION> e <WT_AMINO_ACID> replaced by <MUT_AMINO_ACID>
<POSITION> e <WT_AMINO_ACID>----<MUT_AMINO_ACID>
<POSITION> e <WT_AMINO_ACID>--><MUT_AMINO_ACID>
<POSITION> ef <WT_AMINO_ACID> replaced by <MUT_AMINO_ACID>
<POSITION> ef <WT_AMINO_ACID>----<MUT_AMINO_ACID>
<POSITION> ef<WT_AMINO_ACID>----<MUT_AMINO_ACID>
<POSITION> f <WT_AMINO_ACID> replaced by <MUT_AMINO_ACID>
<POSITION> f <WT_AMINO_ACID>--><MUT_AMINO_ACID>
<POSITION> fg <WT_AMINO_ACID> replaced by <MUT_AMINO_ACID>
<POSITION> fg <WT_AMINO_ACID>----<MUT_AMINO_ACID>
<POSITION> g <WT_AMINO_ACID>----<MUT_AMINO_ACID>
<POSITION> g <WT_AMINO_ACID> replaced by <MUT_AMINO_ACID>
<POSITION> g <WT_AMINO_ACID>----<MUT_AMINO_ACID>
<POSITION> g <WT_AMINO_ACID>--<MUT_AMINO_ACID>
<POSITION> g <WT_AMINO_ACID>--><MUT_AMINO_ACID>
<POSITION> gh <WT_AMINO_ACID>----<MUT_AMINO_ACID>
<POSITION> gh <WT_AMINO_ACID>--><MUT_AMINO_ACID>
<POSITION> h <WT_AMINO_ACID> replaced by <MUT_AMINO_ACID>
<POSITION> h <WT_AMINO_ACID>----<MUT_AMINO_ACID>
<POSITION> h <WT_AMINO_ACID> replaced by <MUT_AMINO_ACID>
<POSITION> h <WT_AMINO_ACID>----<MUT_AMINO_ACID>
<POSITION> h <WT_AMINO_ACID>--><MUT_AMINO_ACID>
<POSITION> hc <WT_AMINO_ACID> replaced by <MUT_AMINO_ACID>
<POSITION> hc <WT_AMINO_ACID>--><MUT_AMINO_ACID>
<POSITION> <WT_AMINO_ACID> -- <MUT_AMINO_ACID>
<POSITION> <WT_AMINO_ACID> by <MUT_AMINO_ACID>
<POSITION> <WT_AMINO_ACID> is replaced by <MUT_AMINO_ACID>
<POSITION> <WT_AMINO_ACID> replaced by <MUT_AMINO_ACID>
<POSITION> <WT_AMINO_ACID> residue by <MUT_AMINO_ACID>
<POSITION> <WT_AMINO_ACID> residues to <MUT_AMINO_ACID>
<POSITION> <WT_AMINO_ACID> residues were changed to <MUT_AMINO_ACID>
<POSITION> <WT_AMINO_ACID> with <MUT_AMINO_ACID>
<POSITION> <WT_AMINO_ACID>---<MUT_AMINO_ACID>
<POSITION> <WT_AMINO_ACID>--<MUT_AMINO_ACID>
<POSITION> changing <WT_AMINO_ACID> to <MUT_AMINO_ACID>
<POSITION> from <WT_AMINO_ACID> to <MUT_AMINO_ACID>
<POSITION> is <WT_AMINO_ACID> rather than <MUT_AMINO_ACID>
<POSITION> mutation <MUT_AMINO_ACID> for <WT_AMINO_ACID>
<POSITION> where <WT_AMINO_ACID> is replaced by <MUT_AMINO_ACID>
<POSITION>-<WT_AMINO_ACID> by <MUT_AMINO_ACID>
<POSITION>-<WT_AMINO_ACID>----<MUT_AMINO_ACID>
<POSITION>, <WT_AMINO_ACID>--><MUT_AMINO_ACID>
<POSITION>, from <WT_AMINO_ACID> to <MUT_AMINO_ACID>
<POSITION>, replacing <WT_AMINO_ACID> with <MUT_AMINO_ACID>
<POSITION>, substituting <MUT_AMINO_ACID> AMINO_ACID for <WT_AMINO_ACID>
<POSITION>, substituting <WT_AMINO_ACID> for <MUT_AMINO_ACID>
<POSITION>, where a|an <MUT_AMINO_ACID> was substituted for <WT_AMINO_ACID>
<POSITION>: <WT_AMINO_ACID>----<MUT_AMINO_ACID>
<POSITION><WT_AMINO_ACID>--><MUT_AMINO_ACID>
<POSITION>a <WT_AMINO_ACID>----<MUT_AMINO_ACID>
<POSITION>a<WT_AMINO_ACID> --> <MUT_AMINO_ACID>
<POSITION>a<WT_AMINO_ACID>----<MUT_AMINO_ACID>
<POSITION>a<WT_AMINO_ACID>--><MUT_AMINO_ACID>
<POSITION>b <WT_AMINO_ACID>----<MUT_AMINO_ACID>
<POSITION>b<WT_AMINO_ACID> --> <MUT_AMINO_ACID>
<POSITION>b<WT_AMINO_ACID>----<MUT_AMINO_ACID>
<POSITION>b<WT_AMINO_ACID>--><MUT_AMINO_ACID>
<POSITION>c <WT_AMINO_ACID>--><MUT_AMINO_ACID>
<POSITION>c<WT_AMINO_ACID>----<MUT_AMINO_ACID>
<POSITION>c<WT_AMINO_ACID>--><MUT_AMINO_ACID>
<POSITION>cd <WT_AMINO_ACID> --> <MUT_AMINO_ACID>
<POSITION>cd<WT_AMINO_ACID> replaced by <MUT_AMINO_ACID>
<POSITION>cd<WT_AMINO_ACID>----<MUT_AMINO_ACID>
<POSITION>cd<WT_AMINO_ACID>--><MUT_AMINO_ACID>
<POSITION>ce <WT_AMINO_ACID>----<MUT_AMINO_ACID>
<POSITION>ce<WT_AMINO_ACID>----<MUT_AMINO_ACID>
<POSITION>ce<WT_AMINO_ACID>--><MUT_AMINO_ACID>
<POSITION>e<WT_AMINO_ACID> --> <MUT_AMINO_ACID>
<POSITION>e<WT_AMINO_ACID>----<MUT_AMINO_ACID>
<POSITION>e<WT_AMINO_ACID>--><MUT_AMINO_ACID>
<POSITION>e<WT_AMINO_ACID>-><MUT_AMINO_ACID>
<POSITION>ef<WT_AMINO_ACID>----<MUT_AMINO_ACID>
<POSITION>f <WT_AMINO_ACID>----<MUT_AMINO_ACID>
<POSITION>f <WT_AMINO_ACID>--><MUT_AMINO_ACID>
<POSITION>f<WT_AMINO_ACID> replaced by <MUT_AMINO_ACID>
<POSITION>f<WT_AMINO_ACID>----<MUT_AMINO_ACID>
<POSITION>f<WT_AMINO_ACID>--><MUT_AMINO_ACID>
<POSITION>fg <WT_AMINO_ACID> replaced by <MUT_AMINO_ACID>
<POSITION>fg<WT_AMINO_ACID>--><MUT_AMINO_ACID>
<POSITION>g <WT_AMINO_ACID> replaced by <MUT_AMINO_ACID>
<POSITION>g <WT_AMINO_ACID>----<MUT_AMINO_ACID>
<POSITION>g<WT_AMINO_ACID> --> <MUT_AMINO_ACID>
<POSITION>g<WT_AMINO_ACID>----<MUT_AMINO_ACID>
<POSITION>g<WT_AMINO_ACID>--><MUT_AMINO_ACID>
<POSITION>gh<WT_AMINO_ACID>----<MUT_AMINO_ACID>
<POSITION>gh<WT_AMINO_ACID>--><MUT_AMINO_ACID>
<POSITION>h <WT_AMINO_ACID> > <MUT_AMINO_ACID>
<POSITION>h <WT_AMINO_ACID>----<MUT_AMINO_ACID>
<POSITION>h <WT_AMINO_ACID>--><MUT_AMINO_ACID>
<POSITION>h<WT_AMINO_ACID> --> <MUT_AMINO_ACID>
<POSITION>h<WT_AMINO_ACID>----<MUT_AMINO_ACID>
<POSITION>h<WT_AMINO_ACID>--><MUT_AMINO_ACID>
<POSITION>hc<WT_AMINO_ACID> replaced by <MUT_AMINO_ACID>
<POSITION>hc<WT_AMINO_ACID>----<MUT_AMINO_ACID>
<POSITION>hc<WT_AMINO_ACID>--><MUT_AMINO_ACID>
<POSITION>i <WT_AMINO_ACID> to <MUT_AMINO_ACID>
<POSITION><WT_AMINO_ACID> --> <MUT_AMINO_ACID>
<POSITION><WT_AMINO_ACID> replaced by <MUT_AMINO_ACID>
<POSITION><WT_AMINO_ACID> to <MUT_AMINO_ACID>
<POSITION><WT_AMINO_ACID> with <MUT_AMINO_ACID>
<POSITION><WT_AMINO_ACID>----<MUT_AMINO_ACID>
<POSITION><WT_AMINO_ACID>-<MUT_AMINO_ACID>
<WT_AMINO_ACID> --> <MUT_AMINO_ACID> at position <POSITION>
<WT_AMINO_ACID> --> <MUT_AMINO_ACID> substitution at position <POSITION>
<WT_AMINO_ACID> and <POSITION> with <MUT_AMINO_ACID>
<WT_AMINO_ACID> r at position <POSITION> with a|an <MUT_AMINO_ACID>
<WT_AMINO_ACID> <POSITION> --> <MUT_AMINO_ACID>
<WT_AMINO_ACID> <POSITION> --><MUT_AMINO_ACID>
<WT_AMINO_ACID> <POSITION> <MUT_AMINO_ACID>
<WT_AMINO_ACID> <POSITION> and with <MUT_AMINO_ACID>
<WT_AMINO_ACID> <POSITION> by a|an <MUT_AMINO_ACID>
<WT_AMINO_ACID> <POSITION> by <MUT_AMINO_ACID>
<WT_AMINO_ACID> <POSITION> by AMINO_ACID or <MUT_AMINO_ACID>
<WT_AMINO_ACID> <POSITION> by AMINO_ACID, <MUT_AMINO_ACID>
<WT_AMINO_ACID> <POSITION> by AMINO_ACID, AMINO_ACID, <MUT_AMINO_ACID>
<WT_AMINO_ACID> <POSITION> by AMINO_ACID, AMINO_ACID, AMINO_ACID, <MUT_AMINO_ACID>
<WT_AMINO_ACID> <POSITION> by AMINO_ACID, AMINO_ACID, AMINO_ACID, AMINO_ACID, <MUT_AMINO_ACID>
<WT_AMINO_ACID> <POSITION> by AMINO_ACID, AMINO_ACID, AMINO_ACID, AMINO_ACID, AMINO_ACID, <MUT_AMINO_ACID>
<WT_AMINO_ACID> <POSITION> by AMINO_ACID, AMINO_ACID, AMINO_ACID, AMINO_ACID, AMINO_ACID, AMINO_ACID, or <MUT_AMINO_ACID>
<WT_AMINO_ACID> <POSITION> changed to <MUT_AMINO_ACID>
<WT_AMINO_ACID> <POSITION> for <MUT_AMINO_ACID>
<WT_AMINO_ACID> <POSITION> has been changed to <MUT_AMINO_ACID>
<WT_AMINO_ACID> <POSITION> into <MUT_AMINO_ACID>
<WT_AMINO_ACID> <POSITION> into AMINO_ACID and <MUT_AMINO_ACID>
<WT_AMINO_ACID> <POSITION> is mutated to <MUT_AMINO_ACID>
<WT_AMINO_ACID> <POSITION> is replaced by a|an <MUT_AMINO_ACID>
<WT_AMINO_ACID> <POSITION> is replaced by <MUT_AMINO_ACID>
<WT_AMINO_ACID> <POSITION> is replaced with <MUT_AMINO_ACID>
<WT_AMINO_ACID> <POSITION> is substituted with <MUT_AMINO_ACID>
<WT_AMINO_ACID> <POSITION> or AMINO_ACID to <MUT_AMINO_ACID>
<WT_AMINO_ACID> <POSITION> or AMINO_ACID with <MUT_AMINO_ACID>
<WT_AMINO_ACID> <POSITION> replaced by <MUT_AMINO_ACID>
<WT_AMINO_ACID> <POSITION> replaced by AMINO_ACID or <MUT_AMINO_ACID>
<WT_AMINO_ACID> <POSITION> substituted by <MUT_AMINO_ACID>
<WT_AMINO_ACID> <POSITION> to a|an <MUT_AMINO_ACID>
<WT_AMINO_ACID> <POSITION> to <MUT_AMINO_ACID>
<WT_AMINO_ACID> <POSITION> to AMINO_ACID and <MUT_AMINO_ACID>
<WT_AMINO_ACID> <POSITION> to AMINO_ACID or <MUT_AMINO_ACID>
<WT_AMINO_ACID> <POSITION> to AMINO_ACID, <MUT_AMINO_ACID>
<WT_AMINO_ACID> <POSITION> to AMINO_ACID, AMINO_ACID, or <MUT_AMINO_ACID>
<WT_AMINO_ACID> <POSITION> was changed to <MUT_AMINO_ACID>
<WT_AMINO_ACID> <POSITION> was converted to <MUT_AMINO_ACID>
<WT_AMINO_ACID> <POSITION> was mutated to <MUT_AMINO_ACID>
<WT_AMINO_ACID> <POSITION> was replaced by a|an <MUT_AMINO_ACID>
<WT_AMINO_ACID> <POSITION> was replaced by <MUT_AMINO_ACID>
<WT_AMINO_ACID> <POSITION> was replaced by AMINO_ACID or <MUT_AMINO_ACID>
<WT_AMINO_ACID> <POSITION> was replaced with <MUT_AMINO_ACID>
<WT_AMINO_ACID> <POSITION> was substituted with <MUT_AMINO_ACID>
<WT_AMINO_ACID> <POSITION> with a|an <MUT_AMINO_ACID>
<WT_AMINO_ACID> <POSITION> with <MUT_AMINO_ACID>
<WT_AMINO_ACID> <POSITION> with AMINO_ACID or <MUT_AMINO_ACID>
<WT_AMINO_ACID> <POSITION> with AMINO_ACID, <MUT_AMINO_ACID>
<WT_AMINO_ACID> <POSITION> with AMINO_ACID, AMINO_ACID, and <MUT_AMINO_ACID>
<WT_AMINO_ACID> <POSITION> with AMINO_ACID, AMINO_ACID, or <MUT_AMINO_ACID>
<WT_AMINO_ACID> <POSITION>----<MUT_AMINO_ACID>
<WT_AMINO_ACID> <POSITION>--><MUT_AMINO_ACID>
<WT_AMINO_ACID> <POSITION>-<MUT_AMINO_ACID>
<WT_AMINO_ACID> <POSITION>-to-<MUT_AMINO_ACID>
<WT_AMINO_ACID> <POSITION>, a|an <MUT_AMINO_ACID>
<WT_AMINO_ACID> <POSITION>, AMINO_ACID , and AMINO_ACID with <MUT_AMINO_ACID>
<WT_AMINO_ACID> <POSITION>, and AMINO_ACID with <MUT_AMINO_ACID>
<WT_AMINO_ACID> <POSITION>, to <MUT_AMINO_ACID>
<WT_AMINO_ACID> <POSITION><MUT_AMINO_ACID>
<WT_AMINO_ACID> at codon <POSITION> to a|an <MUT_AMINO_ACID>
<WT_AMINO_ACID> at codon <POSITION> with <MUT_AMINO_ACID>
<WT_AMINO_ACID> at position <POSITION> by a|an <MUT_AMINO_ACID>
<WT_AMINO_ACID> at position <POSITION> by <MUT_AMINO_ACID>
<WT_AMINO_ACID> at position <POSITION> changed to <MUT_AMINO_ACID>
<WT_AMINO_ACID> at position <POSITION> instead of a|an <MUT_AMINO_ACID>
<WT_AMINO_ACID> at position <POSITION> is replaced by a|an <MUT_AMINO_ACID>
<WT_AMINO_ACID> at position <POSITION> is replaced by <MUT_AMINO_ACID>
<WT_AMINO_ACID> at position <POSITION> rather than <MUT_AMINO_ACID>
<WT_AMINO_ACID> at position <POSITION> substituted by <MUT_AMINO_ACID>
<WT_AMINO_ACID> at position <POSITION> to a|an <MUT_AMINO_ACID>
<WT_AMINO_ACID> at position <POSITION> to <MUT_AMINO_ACID>
<WT_AMINO_ACID> at position <POSITION> to AMINO_ACID or <MUT_AMINO_ACID>
<WT_AMINO_ACID> at position <POSITION> was changed to a|an <MUT_AMINO_ACID>
<WT_AMINO_ACID> at position <POSITION> was changed to <MUT_AMINO_ACID>
<WT_AMINO_ACID> at position <POSITION> was replaced by a|an <MUT_AMINO_ACID>
<WT_AMINO_ACID> at position <POSITION> was replaced by <MUT_AMINO_ACID>
<WT_AMINO_ACID> at position <POSITION> with a|an <MUT_AMINO_ACID>
<WT_AMINO_ACID> at position <POSITION> with <MUT_AMINO_ACID>
<WT_AMINO_ACID> at residue <POSITION> by a|an <MUT_AMINO_ACID>
<WT_AMINO_ACID> at residue <POSITION> to <MUT_AMINO_ACID>
<WT_AMINO_ACID> by a|an <MUT_AMINO_ACID> at position <POSITION>
<WT_AMINO_ACID> by <MUT_AMINO_ACID> <POSITION>
<WT_AMINO_ACID> by <MUT_AMINO_ACID> at AMINO_ACID residue <POSITION>
<WT_AMINO_ACID> by <MUT_AMINO_ACID> at codon <POSITION>
<WT_AMINO_ACID> by <MUT_AMINO_ACID> at position -<POSITION>
<WT_AMINO_ACID> by <MUT_AMINO_ACID> at position <POSITION>
<WT_AMINO_ACID> by <MUT_AMINO_ACID> at residue <POSITION>
<WT_AMINO_ACID> by <MUT_AMINO_ACID> at the <POSITION>
<WT_AMINO_ACID> by <MUT_AMINO_ACID> at the position <POSITION>
<WT_AMINO_ACID> by <MUT_AMINO_ACID> in position <POSITION>
<WT_AMINO_ACID> by <MUT_AMINO_ACID>-<POSITION>
<WT_AMINO_ACID> by <POSITION>oh-<MUT_AMINO_ACID>
<WT_AMINO_ACID> for <MUT_AMINO_ACID> at AMINO_ACID position <POSITION>
<WT_AMINO_ACID> for <MUT_AMINO_ACID> at codon <POSITION>
<WT_AMINO_ACID> for <MUT_AMINO_ACID> at position <POSITION>
<WT_AMINO_ACID> for <MUT_AMINO_ACID> at residue <POSITION>
<WT_AMINO_ACID> for <MUT_AMINO_ACID><POSITION>
<WT_AMINO_ACID> in place of <MUT_AMINO_ACID><POSITION>
<WT_AMINO_ACID> in position <POSITION> by <MUT_AMINO_ACID>
<WT_AMINO_ACID> in position <POSITION> was replaced by a|an <MUT_AMINO_ACID>
<WT_AMINO_ACID> in position <POSITION> was replaced by <MUT_AMINO_ACID>
<WT_AMINO_ACID> in position <POSITION> with <MUT_AMINO_ACID>
<WT_AMINO_ACID> in the normal enzyme to <MUT_AMINO_ACID> in the variant enzyme at the <POSITION>
<WT_AMINO_ACID> m<POSITION> to <MUT_AMINO_ACID>
<WT_AMINO_ACID> m<POSITION>--><MUT_AMINO_ACID>
<WT_AMINO_ACID> residue <POSITION> by <MUT_AMINO_ACID>
<WT_AMINO_ACID> residue <POSITION> to <MUT_AMINO_ACID>
<WT_AMINO_ACID> residue <POSITION> with <MUT_AMINO_ACID>
<WT_AMINO_ACID> residue at position <POSITION> by a|an <MUT_AMINO_ACID>
<WT_AMINO_ACID> residue at position <POSITION> by <MUT_AMINO_ACID>
<WT_AMINO_ACID> residue at position <POSITION> has been replaced by <MUT_AMINO_ACID>
<WT_AMINO_ACID> residue at position <POSITION> to a|an <MUT_AMINO_ACID>
<WT_AMINO_ACID> residue at position <POSITION> to <MUT_AMINO_ACID>
<WT_AMINO_ACID> residue at position <POSITION> was replaced by <MUT_AMINO_ACID>
<WT_AMINO_ACID> residue at position <POSITION> with <MUT_AMINO_ACID>
<WT_AMINO_ACID> residue with <MUT_AMINO_ACID> AMINO_ACID<POSITION>
<WT_AMINO_ACID> residue with <MUT_AMINO_ACID> at position <POSITION>
<WT_AMINO_ACID> to a|an <MUT_AMINO_ACID> at position <POSITION>
<WT_AMINO_ACID> to a|an <MUT_AMINO_ACID> residue at position <POSITION>
<WT_AMINO_ACID> to <MUT_AMINO_ACID> codon <POSITION>
<WT_AMINO_ACID> to <MUT_AMINO_ACID> g<POSITION>
<WT_AMINO_ACID> to <MUT_AMINO_ACID> l<POSITION>
<WT_AMINO_ACID> to <MUT_AMINO_ACID> m<POSITION>
<WT_AMINO_ACID> to <MUT_AMINO_ACID> p<POSITION>
<WT_AMINO_ACID> to <MUT_AMINO_ACID> r<POSITION>
<WT_AMINO_ACID> to <MUT_AMINO_ACID> s<POSITION>
<WT_AMINO_ACID> to <MUT_AMINO_ACID> t<POSITION>
<WT_AMINO_ACID> to <MUT_AMINO_ACID> AMINO_ACID substitution at position <POSITION>
<WT_AMINO_ACID> to <MUT_AMINO_ACID> at <POSITION>
<WT_AMINO_ACID> to <MUT_AMINO_ACID> at aa <POSITION>
<WT_AMINO_ACID> to <MUT_AMINO_ACID> at AMINO_ACID <POSITION>
<WT_AMINO_ACID> to <MUT_AMINO_ACID> at AMINO_ACID position <POSITION>
<WT_AMINO_ACID> to <MUT_AMINO_ACID> at AMINO_ACID residue <POSITION>
<WT_AMINO_ACID> to <MUT_AMINO_ACID> at codon <POSITION>
<WT_AMINO_ACID> to <MUT_AMINO_ACID> at position <POSITION>
<WT_AMINO_ACID> to <MUT_AMINO_ACID> at residue <POSITION>
<WT_AMINO_ACID> to <MUT_AMINO_ACID> at the <POSITION>
<WT_AMINO_ACID> to <MUT_AMINO_ACID> change at AMINO_ACID <POSITION>
<WT_AMINO_ACID> to <MUT_AMINO_ACID> change at AMINO_ACID position <POSITION>
<WT_AMINO_ACID> to <MUT_AMINO_ACID> change at codon <POSITION>
<WT_AMINO_ACID> to <MUT_AMINO_ACID> change at position <POSITION>
<WT_AMINO_ACID> to <MUT_AMINO_ACID> change at residue <POSITION>
<WT_AMINO_ACID> to <MUT_AMINO_ACID> exchange at position <POSITION>
<WT_AMINO_ACID> to <MUT_AMINO_ACID> in codon <POSITION>
<WT_AMINO_ACID> to <MUT_AMINO_ACID> in position <POSITION>
<WT_AMINO_ACID> to <MUT_AMINO_ACID> missense mutation at position <POSITION>
<WT_AMINO_ACID> to <MUT_AMINO_ACID> mutation at AMINO_ACID <POSITION>
<WT_AMINO_ACID> to <MUT_AMINO_ACID> mutation at codon <POSITION>
<WT_AMINO_ACID> to <MUT_AMINO_ACID> mutation at position <POSITION>
<WT_AMINO_ACID> to <MUT_AMINO_ACID> mutation at residue <POSITION>
<WT_AMINO_ACID> to <MUT_AMINO_ACID> mutation in codon <POSITION>
<WT_AMINO_ACID> to <MUT_AMINO_ACID> polymorphism at codon <POSITION>
<WT_AMINO_ACID> to <MUT_AMINO_ACID> replacement at position <POSITION>
<WT_AMINO_ACID> to <MUT_AMINO_ACID> substitution r<POSITION>
<WT_AMINO_ACID> to <MUT_AMINO_ACID> substitution at AMINO_ACID <POSITION>
<WT_AMINO_ACID> to <MUT_AMINO_ACID> substitution at AMINO_ACID position <POSITION>
<WT_AMINO_ACID> to <MUT_AMINO_ACID> substitution at AMINO_ACID residue <POSITION>
<WT_AMINO_ACID> to <MUT_AMINO_ACID> substitution at codon <POSITION>
<WT_AMINO_ACID> to <MUT_AMINO_ACID> substitution at positions and <POSITION>
<WT_AMINO_ACID> to <MUT_AMINO_ACID> substitution at positions <POSITION>
<WT_AMINO_ACID> to <MUT_AMINO_ACID> substitution at residue <POSITION>
<WT_AMINO_ACID> to <MUT_AMINO_ACID> substitution in aa<POSITION>
<WT_AMINO_ACID> to <MUT_AMINO_ACID> substitution in position <POSITION>
<WT_AMINO_ACID> to <MUT_AMINO_ACID> substitution in residue <POSITION>
<WT_AMINO_ACID> to <MUT_AMINO_ACID>-<POSITION>
<WT_AMINO_ACID> to <MUT_AMINO_ACID>, at position <POSITION>
<WT_AMINO_ACID> to <MUT_AMINO_ACID> residue <POSITION>
<WT_AMINO_ACID> was replaced by <MUT_AMINO_ACID> at position <POSITION>
<WT_AMINO_ACID> with a|an <MUT_AMINO_ACID> at position <POSITION>
<WT_AMINO_ACID> with <MUT_AMINO_ACID> at codon <POSITION>
<WT_AMINO_ACID> with <MUT_AMINO_ACID> at position or <POSITION>
<WT_AMINO_ACID> with <MUT_AMINO_ACID> at position <POSITION>
<WT_AMINO_ACID> with <MUT_AMINO_ACID> at residue <POSITION>
<WT_AMINO_ACID>----<MUT_AMINO_ACID> <POSITION>
<WT_AMINO_ACID>----<MUT_AMINO_ACID> at codon <POSITION>
<WT_AMINO_ACID>----<MUT_AMINO_ACID> at position <POSITION>
<WT_AMINO_ACID>----<MUT_AMINO_ACID> change at position <POSITION>
<WT_AMINO_ACID>----<MUT_AMINO_ACID> exchange at position <POSITION>
<WT_AMINO_ACID>----<MUT_AMINO_ACID> replacement at position <POSITION>
<WT_AMINO_ACID>----<MUT_AMINO_ACID> replacement at position gamma <POSITION>
<WT_AMINO_ACID>----<MUT_AMINO_ACID> substitution at codon <POSITION>
<WT_AMINO_ACID>----<MUT_AMINO_ACID> substitution at position <POSITION>
<WT_AMINO_ACID>----<MUT_AMINO_ACID> substitution at position beta <POSITION>
<WT_AMINO_ACID>----<MUT_AMINO_ACID> substitution at residue <POSITION>
<WT_AMINO_ACID>----<MUT_AMINO_ACID> substitution at the <POSITION>
<WT_AMINO_ACID>----<MUT_AMINO_ACID>-<POSITION>
<WT_AMINO_ACID>----<MUT_AMINO_ACID><POSITION>
<WT_AMINO_ACID>--><MUT_AMINO_ACID> <POSITION>
<WT_AMINO_ACID>--><MUT_AMINO_ACID> AMINO_ACID substitution in the s<POSITION>
<WT_AMINO_ACID>--><MUT_AMINO_ACID> at beta<POSITION>
<WT_AMINO_ACID>--><MUT_AMINO_ACID> at position <POSITION>
<WT_AMINO_ACID>--><MUT_AMINO_ACID> at residue <POSITION>
<WT_AMINO_ACID>--><MUT_AMINO_ACID> change at position <POSITION>
<WT_AMINO_ACID>--><MUT_AMINO_ACID> mutation at codon <POSITION>
<WT_AMINO_ACID>--><MUT_AMINO_ACID> mutation at position <POSITION>
<WT_AMINO_ACID>--><MUT_AMINO_ACID> mutation at residue <POSITION>
<WT_AMINO_ACID>--><MUT_AMINO_ACID> replacement at position <POSITION>
<WT_AMINO_ACID>--><MUT_AMINO_ACID> substitution at AMINO_ACID <POSITION>
<WT_AMINO_ACID>--><MUT_AMINO_ACID> substitution at AMINO_ACID position <POSITION>
<WT_AMINO_ACID>--><MUT_AMINO_ACID> substitution at codon <POSITION>
<WT_AMINO_ACID>--><MUT_AMINO_ACID> substitution at position <POSITION>
<WT_AMINO_ACID>--><MUT_AMINO_ACID> substitution at residue <POSITION>
<WT_AMINO_ACID>--><MUT_AMINO_ACID> substitution at sites and <POSITION>
<WT_AMINO_ACID>--><MUT_AMINO_ACID> substitution at sites <POSITION>
<WT_AMINO_ACID>--><MUT_AMINO_ACID> substitution in codon <POSITION>
<WT_AMINO_ACID>--><MUT_AMINO_ACID> substitution in position <POSITION>
<WT_AMINO_ACID>--><MUT_AMINO_ACID> at codon <POSITION>
<WT_AMINO_ACID>--><MUT_AMINO_ACID> in codon <POSITION>
<WT_AMINO_ACID>--><MUT_AMINO_ACID><POSITION>
<WT_AMINO_ACID>-<POSITION> --> <MUT_AMINO_ACID>
<WT_AMINO_ACID>-<POSITION> <MUT_AMINO_ACID>
<WT_AMINO_ACID>-<POSITION> alpha----<MUT_AMINO_ACID>
<WT_AMINO_ACID>-<POSITION> and AMINO_ACID are replaced by <MUT_AMINO_ACID>
<WT_AMINO_ACID>-<POSITION> and AMINO_ACID by <MUT_AMINO_ACID>
<WT_AMINO_ACID>-<POSITION> and AMINO_ACID by AMINO_ACID and <MUT_AMINO_ACID>
<WT_AMINO_ACID>-<POSITION> and AMINO_ACID residues to <MUT_AMINO_ACID>
<WT_AMINO_ACID>-<POSITION> and AMINO_ACID to <MUT_AMINO_ACID>
<WT_AMINO_ACID>-<POSITION> and AMINO_ACID to AMINO_ACID and <MUT_AMINO_ACID>
<WT_AMINO_ACID>-<POSITION> and AMINO_ACID were replaced by <MUT_AMINO_ACID>
<WT_AMINO_ACID>-<POSITION> and AMINO_ACID were replaced with <MUT_AMINO_ACID>
<WT_AMINO_ACID>-<POSITION> and AMINO_ACID with <MUT_AMINO_ACID>
<WT_AMINO_ACID>-<POSITION> are replaced by <MUT_AMINO_ACID>
<WT_AMINO_ACID>-<POSITION> by a|an <MUT_AMINO_ACID>
<WT_AMINO_ACID>-<POSITION> by <MUT_AMINO_ACID>
<WT_AMINO_ACID>-<POSITION> by AMINO_ACID and <MUT_AMINO_ACID>
<WT_AMINO_ACID>-<POSITION> by AMINO_ACID or <MUT_AMINO_ACID>
<WT_AMINO_ACID>-<POSITION> by AMINO_ACID, <MUT_AMINO_ACID>
<WT_AMINO_ACID>-<POSITION> by AMINO_ACID, AMINO_ACID, <MUT_AMINO_ACID>
<WT_AMINO_ACID>-<POSITION> by AMINO_ACID, AMINO_ACID, AMINO_ACID, and <MUT_AMINO_ACID>
<WT_AMINO_ACID>-<POSITION> by AMINO_ACID, AMINO_ACID, and <MUT_AMINO_ACID>
<WT_AMINO_ACID>-<POSITION> by either <MUT_AMINO_ACID>
<WT_AMINO_ACID>-<POSITION> by either AMINO_ACID or <MUT_AMINO_ACID>
<WT_AMINO_ACID>-<POSITION> by either AMINO_ACID, <MUT_AMINO_ACID>
<WT_AMINO_ACID>-<POSITION> by either AMINO_ACID, AMINO_ACID, or <MUT_AMINO_ACID>
<WT_AMINO_ACID>-<POSITION> changed to <MUT_AMINO_ACID>
<WT_AMINO_ACID>-<POSITION> for a|an <MUT_AMINO_ACID>
<WT_AMINO_ACID>-<POSITION> for <MUT_AMINO_ACID>
<WT_AMINO_ACID>-<POSITION> had been replaced by <MUT_AMINO_ACID>
<WT_AMINO_ACID>-<POSITION> has been changed to <MUT_AMINO_ACID>
<WT_AMINO_ACID>-<POSITION> has been replaced by <MUT_AMINO_ACID>
<WT_AMINO_ACID>-<POSITION> into <MUT_AMINO_ACID>
<WT_AMINO_ACID>-<POSITION> is mutated to <MUT_AMINO_ACID>
<WT_AMINO_ACID>-<POSITION> is mutated to AMINO_ACID or <MUT_AMINO_ACID>
<WT_AMINO_ACID>-<POSITION> is replaced by a|an <MUT_AMINO_ACID>
<WT_AMINO_ACID>-<POSITION> is replaced by <MUT_AMINO_ACID>
<WT_AMINO_ACID>-<POSITION> is replaced with <MUT_AMINO_ACID>
<WT_AMINO_ACID>-<POSITION> or AMINO_ACID by <MUT_AMINO_ACID>
<WT_AMINO_ACID>-<POSITION> or AMINO_ACID is replaced by <MUT_AMINO_ACID>
<WT_AMINO_ACID>-<POSITION> or AMINO_ACID to <MUT_AMINO_ACID>
<WT_AMINO_ACID>-<POSITION> or AMINO_ACID with <MUT_AMINO_ACID>
<WT_AMINO_ACID>-<POSITION> replaced by <MUT_AMINO_ACID>
<WT_AMINO_ACID>-<POSITION> residue with <MUT_AMINO_ACID>
<WT_AMINO_ACID>-<POSITION> residues to <MUT_AMINO_ACID>
<WT_AMINO_ACID>-<POSITION> to a|an <MUT_AMINO_ACID>
<WT_AMINO_ACID>-<POSITION> to a|an AMINO_ACID or <MUT_AMINO_ACID>
<WT_AMINO_ACID>-<POSITION> to a|an codon for <MUT_AMINO_ACID>
<WT_AMINO_ACID>-<POSITION> to <MUT_AMINO_ACID>
<WT_AMINO_ACID>-<POSITION> to AMINO_ACID and <MUT_AMINO_ACID>
<WT_AMINO_ACID>-<POSITION> to AMINO_ACID or <MUT_AMINO_ACID>
<WT_AMINO_ACID>-<POSITION> to AMINO_ACID, <MUT_AMINO_ACID>
<WT_AMINO_ACID>-<POSITION> to AMINO_ACID, AMINO_ACID, <MUT_AMINO_ACID>
<WT_AMINO_ACID>-<POSITION> to AMINO_ACID, AMINO_ACID, AMINO_ACID, <MUT_AMINO_ACID>
<WT_AMINO_ACID>-<POSITION> to AMINO_ACID, AMINO_ACID, AMINO_ACID, AMINO_ACID, or <MUT_AMINO_ACID>
<WT_AMINO_ACID>-<POSITION> to AMINO_ACID, AMINO_ACID, and <MUT_AMINO_ACID>
<WT_AMINO_ACID>-<POSITION> to AMINO_ACID, AMINO_ACID, or <MUT_AMINO_ACID>
<WT_AMINO_ACID>-<POSITION> to be replaced by <MUT_AMINO_ACID>
<WT_AMINO_ACID>-<POSITION> to either <MUT_AMINO_ACID>
<WT_AMINO_ACID>-<POSITION> to either AMINO_ACID or <MUT_AMINO_ACID>
<WT_AMINO_ACID>-<POSITION> was changed to <MUT_AMINO_ACID>
<WT_AMINO_ACID>-<POSITION> was mutated to <MUT_AMINO_ACID>
<WT_AMINO_ACID>-<POSITION> was mutated to either a|an <MUT_AMINO_ACID>
<WT_AMINO_ACID>-<POSITION> was mutated to either a|an AMINO_ACID or a|an <MUT_AMINO_ACID>
<WT_AMINO_ACID>-<POSITION> was replaced by a|an <MUT_AMINO_ACID>
<WT_AMINO_ACID>-<POSITION> was replaced by <MUT_AMINO_ACID>
<WT_AMINO_ACID>-<POSITION> was replaced by AMINO_ACID and <MUT_AMINO_ACID>
<WT_AMINO_ACID>-<POSITION> was replaced with <MUT_AMINO_ACID>
<WT_AMINO_ACID>-<POSITION> was substituted by <MUT_AMINO_ACID>
<WT_AMINO_ACID>-<POSITION> were replaced by <MUT_AMINO_ACID>
<WT_AMINO_ACID>-<POSITION> were replaced with <MUT_AMINO_ACID>
<WT_AMINO_ACID>-<POSITION> with a|an <MUT_AMINO_ACID>
<WT_AMINO_ACID>-<POSITION> with <MUT_AMINO_ACID>
<WT_AMINO_ACID>-<POSITION> with AMINO_ACID and <MUT_AMINO_ACID>
<WT_AMINO_ACID>-<POSITION> with AMINO_ACID or <MUT_AMINO_ACID>
<WT_AMINO_ACID>-<POSITION> with AMINO_ACID, <MUT_AMINO_ACID>
<WT_AMINO_ACID>-<POSITION> with AMINO_ACID, AMINO_ACID or <MUT_AMINO_ACID>
<WT_AMINO_ACID>-<POSITION> with AMINO_ACID, AMINO_ACID, <MUT_AMINO_ACID>
<WT_AMINO_ACID>-<POSITION> with AMINO_ACID, AMINO_ACID, AMINO_ACID, <MUT_AMINO_ACID>
<WT_AMINO_ACID>-<POSITION> with AMINO_ACID, AMINO_ACID, AMINO_ACID, AMINO_ACID, and <MUT_AMINO_ACID>
<WT_AMINO_ACID>-<POSITION> with AMINO_ACID, AMINO_ACID, and <MUT_AMINO_ACID>
<WT_AMINO_ACID>-<POSITION> with AMINO_ACID, AMINO_ACID, or <MUT_AMINO_ACID>
<WT_AMINO_ACID>-<POSITION> with either <MUT_AMINO_ACID> or AMINO_ACID
<WT_AMINO_ACID>-<POSITION> with either AMINO_ACID or <MUT_AMINO_ACID>
<WT_AMINO_ACID>-<POSITION>----<MUT_AMINO_ACID>
<WT_AMINO_ACID>-<POSITION>---><MUT_AMINO_ACID>
<WT_AMINO_ACID>-<POSITION>--><MUT_AMINO_ACID>
<WT_AMINO_ACID>-<POSITION>-->AMINO_ACID or <MUT_AMINO_ACID>
<WT_AMINO_ACID>-<POSITION>-<MUT_AMINO_ACID>
<WT_AMINO_ACID>-<POSITION>-to-<MUT_AMINO_ACID>
<WT_AMINO_ACID>-<POSITION>, AMINO_ACID or AMINO_ACID by <MUT_AMINO_ACID>
<WT_AMINO_ACID>-<POSITION>/<MUT_AMINO_ACID>
<WT_AMINO_ACID>-<POSITION>b-<MUT_AMINO_ACID>
<WT_AMINO_ACID>-<POSITION><MUT_AMINO_ACID>
<WT_AMINO_ACID>-e<POSITION> by <MUT_AMINO_ACID>
<WT_AMINO_ACID>-for-<MUT_AMINO_ACID> at position <POSITION>
<WT_AMINO_ACID>-for-<MUT_AMINO_ACID> substitution at position <POSITION>
<WT_AMINO_ACID>-to-<MUT_AMINO_ACID> at residue <POSITION>
<WT_AMINO_ACID>-to-<MUT_AMINO_ACID> change at AMINO_ACID <POSITION>
<WT_AMINO_ACID>-to-<MUT_AMINO_ACID> change at position <POSITION>
<WT_AMINO_ACID>-to-<MUT_AMINO_ACID> change at residue <POSITION>
<WT_AMINO_ACID>-to-<MUT_AMINO_ACID> mutation at codon <POSITION>
<WT_AMINO_ACID>-to-<MUT_AMINO_ACID> mutation at position <POSITION>
<WT_AMINO_ACID>-to-<MUT_AMINO_ACID> mutation at the <POSITION>
<WT_AMINO_ACID>-to-<MUT_AMINO_ACID> replacement at position <POSITION>
<WT_AMINO_ACID>-to-<MUT_AMINO_ACID> substitution at AMINO_ACID <POSITION>
<WT_AMINO_ACID>-to-<MUT_AMINO_ACID> substitution at AMINO_ACID residue <POSITION>
<WT_AMINO_ACID>-to-<MUT_AMINO_ACID> substitution at codon <POSITION>
<WT_AMINO_ACID>-to-<MUT_AMINO_ACID> substitution at position <POSITION>
<WT_AMINO_ACID>-to-<MUT_AMINO_ACID> substitution at residue <POSITION>
<WT_AMINO_ACID>-x<POSITION>-<MUT_AMINO_ACID>
<WT_AMINO_ACID><POSITION> --> <MUT_AMINO_ACID>
<WT_AMINO_ACID><POSITION> <MUT_AMINO_ACID>
<WT_AMINO_ACID><POSITION> and AMINO_ACID to <MUT_AMINO_ACID>
<WT_AMINO_ACID><POSITION> and AMINO_ACID with <MUT_AMINO_ACID>
<WT_AMINO_ACID><POSITION> by a|an <MUT_AMINO_ACID>
<WT_AMINO_ACID><POSITION> by <MUT_AMINO_ACID>
<WT_AMINO_ACID><POSITION> into <MUT_AMINO_ACID>
<WT_AMINO_ACID><POSITION> is replaced by <MUT_AMINO_ACID>
<WT_AMINO_ACID><POSITION> or AMINO_ACID by <MUT_AMINO_ACID>
<WT_AMINO_ACID><POSITION> to a|an <MUT_AMINO_ACID>
<WT_AMINO_ACID><POSITION> to <MUT_AMINO_ACID>
<WT_AMINO_ACID><POSITION> to AMINO_ACID and <MUT_AMINO_ACID>
<WT_AMINO_ACID><POSITION> to AMINO_ACID or <MUT_AMINO_ACID>
<WT_AMINO_ACID><POSITION> to AMINO_ACID, <MUT_AMINO_ACID>
<WT_AMINO_ACID><POSITION> to AMINO_ACID, AMINO_ACID, <MUT_AMINO_ACID>
<WT_AMINO_ACID><POSITION> to AMINO_ACID, AMINO_ACID, AMINO_ACID, and <MUT_AMINO_ACID>
<WT_AMINO_ACID><POSITION> was mutated to <MUT_AMINO_ACID>
<WT_AMINO_ACID><POSITION> with <MUT_AMINO_ACID>
<WT_AMINO_ACID><POSITION>----<MUT_AMINO_ACID>
<WT_AMINO_ACID><POSITION>--><MUT_AMINO_ACID>
<WT_AMINO_ACID><POSITION>-<MUT_AMINO_ACID>
<WT_AMINO_ACID><POSITION><MUT_AMINO_ACID>
<WT_AMINO_ACID><POSITION> - <MUT_AMINO_ACID>
<WT_AMINO_ACID><POSITION> --> AMINO_ACID or <MUT_AMINO_ACID>
<WT_AMINO_ACID><POSITION> --><MUT_AMINO_ACID>
<WT_AMINO_ACID><POSITION> -> <MUT_AMINO_ACID>
<WT_AMINO_ACID><POSITION> ebeta----<MUT_AMINO_ACID>
<WT_AMINO_ACID><POSITION> > <MUT_AMINO_ACID>
<WT_AMINO_ACID><POSITION> and AMINO_ACID by <MUT_AMINO_ACID>
<WT_AMINO_ACID><POSITION> and AMINO_ACID were both changed to <MUT_AMINO_ACID>
<WT_AMINO_ACID><POSITION> and AMINO_ACID were replaced by <MUT_AMINO_ACID>
<WT_AMINO_ACID><POSITION> and AMINO_ACID were replaced with <MUT_AMINO_ACID>
<WT_AMINO_ACID><POSITION> and AMINO_ACID were substituted by <MUT_AMINO_ACID>
<WT_AMINO_ACID><POSITION> by AMINO_ACID and <MUT_AMINO_ACID>
<WT_AMINO_ACID><POSITION> by AMINO_ACID or <MUT_AMINO_ACID>
<WT_AMINO_ACID><POSITION> by AMINO_ACID, <MUT_AMINO_ACID>
<WT_AMINO_ACID><POSITION> by AMINO_ACID, AMINO_ACID, and <MUT_AMINO_ACID>
<WT_AMINO_ACID><POSITION> by either <MUT_AMINO_ACID>
<WT_AMINO_ACID><POSITION> by either AMINO_ACID or <MUT_AMINO_ACID>
<WT_AMINO_ACID><POSITION> can be replaced with <MUT_AMINO_ACID>
<WT_AMINO_ACID><POSITION> changed to <MUT_AMINO_ACID>
<WT_AMINO_ACID><POSITION> for <MUT_AMINO_ACID>
<WT_AMINO_ACID><POSITION> has been replaced by <MUT_AMINO_ACID>
<WT_AMINO_ACID><POSITION> into a|an <MUT_AMINO_ACID>
<WT_AMINO_ACID><POSITION> into AMINO_ACID and <MUT_AMINO_ACID>
<WT_AMINO_ACID><POSITION> is changed to <MUT_AMINO_ACID>
<WT_AMINO_ACID><POSITION> is converted to a|an <MUT_AMINO_ACID>
<WT_AMINO_ACID><POSITION> is replaced with <MUT_AMINO_ACID>
<WT_AMINO_ACID><POSITION> mutated to <MUT_AMINO_ACID>
<WT_AMINO_ACID><POSITION> or AMINO_ACID to <MUT_AMINO_ACID>
<WT_AMINO_ACID><POSITION> or AMINO_ACID to either <MUT_AMINO_ACID>
<WT_AMINO_ACID><POSITION> or AMINO_ACID to either AMINO_ACID or <MUT_AMINO_ACID>
<WT_AMINO_ACID><POSITION> or AMINO_ACID with <MUT_AMINO_ACID>
<WT_AMINO_ACID><POSITION> or both were replaced with <MUT_AMINO_ACID>
<WT_AMINO_ACID><POSITION> or its substitution by <MUT_AMINO_ACID>
<WT_AMINO_ACID><POSITION> replaced by <MUT_AMINO_ACID>
<WT_AMINO_ACID><POSITION> replacement by <MUT_AMINO_ACID>
<WT_AMINO_ACID><POSITION> residue by <MUT_AMINO_ACID>
<WT_AMINO_ACID><POSITION> residue to <MUT_AMINO_ACID>
<WT_AMINO_ACID><POSITION> residue with <MUT_AMINO_ACID>
<WT_AMINO_ACID><POSITION> residue with AMINO_ACID or <MUT_AMINO_ACID>
<WT_AMINO_ACID><POSITION> substituted by <MUT_AMINO_ACID>
<WT_AMINO_ACID><POSITION> to AMINO_ACID and to <MUT_AMINO_ACID>
<WT_AMINO_ACID><POSITION> to AMINO_ACID, AMINO_ACID or <MUT_AMINO_ACID>
<WT_AMINO_ACID><POSITION> to AMINO_ACID, AMINO_ACID, AMINO_ACID and <MUT_AMINO_ACID>
<WT_AMINO_ACID><POSITION> to AMINO_ACID, AMINO_ACID, AMINO_ACID, or <MUT_AMINO_ACID>
<WT_AMINO_ACID><POSITION> to AMINO_ACID, AMINO_ACID, and <MUT_AMINO_ACID>
<WT_AMINO_ACID><POSITION> to either <MUT_AMINO_ACID>
<WT_AMINO_ACID><POSITION> to either <MUT_AMINO_ACID> or AMINO_ACID
<WT_AMINO_ACID><POSITION> to either AMINO_ACID or <MUT_AMINO_ACID>
<WT_AMINO_ACID><POSITION> was changed to <MUT_AMINO_ACID>
<WT_AMINO_ACID><POSITION> was changed to AMINO_ACID and <MUT_AMINO_ACID>
<WT_AMINO_ACID><POSITION> was changed to AMINO_ACID, <MUT_AMINO_ACID>
<WT_AMINO_ACID><POSITION> was changed to AMINO_ACID, AMINO_ACID or <MUT_AMINO_ACID>
<WT_AMINO_ACID><POSITION> was converted to <MUT_AMINO_ACID>
<WT_AMINO_ACID><POSITION> was exchanged for a|an <MUT_AMINO_ACID>
<WT_AMINO_ACID><POSITION> was mutated to AMINO_ACID, <MUT_AMINO_ACID>
<WT_AMINO_ACID><POSITION> was mutated to AMINO_ACID, AMINO_ACID, <MUT_AMINO_ACID>
<WT_AMINO_ACID><POSITION> was mutated to AMINO_ACID, AMINO_ACID, AMINO_ACID, and <MUT_AMINO_ACID>
<WT_AMINO_ACID><POSITION> was replaced by a|an <MUT_AMINO_ACID>
<WT_AMINO_ACID><POSITION> was replaced by <MUT_AMINO_ACID>
<WT_AMINO_ACID><POSITION> was replaced by AMINO_ACID and <MUT_AMINO_ACID>
<WT_AMINO_ACID><POSITION> was replaced by AMINO_ACID or <MUT_AMINO_ACID>
<WT_AMINO_ACID><POSITION> was replaced by AMINO_ACID, <MUT_AMINO_ACID>
<WT_AMINO_ACID><POSITION> was replaced by AMINO_ACID, AMINO_ACID, or <MUT_AMINO_ACID>
<WT_AMINO_ACID><POSITION> was replaced with <MUT_AMINO_ACID>
<WT_AMINO_ACID><POSITION> was replaced with AMINO_ACID and <MUT_AMINO_ACID>
<WT_AMINO_ACID><POSITION> was replaced with AMINO_ACID or <MUT_AMINO_ACID>
<WT_AMINO_ACID><POSITION> was replaced with AMINO_ACID, <MUT_AMINO_ACID>
<WT_AMINO_ACID><POSITION> was replaced with AMINO_ACID, AMINO_ACID, <MUT_AMINO_ACID>
<WT_AMINO_ACID><POSITION> was replaced with AMINO_ACID, AMINO_ACID, AMINO_ACID, <MUT_AMINO_ACID>
<WT_AMINO_ACID><POSITION> was replaced with AMINO_ACID, AMINO_ACID, AMINO_ACID, AMINO_ACID and <MUT_AMINO_ACID>
<WT_AMINO_ACID><POSITION> was substituted by <MUT_AMINO_ACID>
<WT_AMINO_ACID><POSITION> was substituted by AMINO_ACID or <MUT_AMINO_ACID>
<WT_AMINO_ACID><POSITION> was substituted with <MUT_AMINO_ACID>
<WT_AMINO_ACID><POSITION> were both changed to <MUT_AMINO_ACID>
<WT_AMINO_ACID><POSITION> were replaced by <MUT_AMINO_ACID>
<WT_AMINO_ACID><POSITION> were replaced with <MUT_AMINO_ACID>
<WT_AMINO_ACID><POSITION> were substituted by <MUT_AMINO_ACID>
<WT_AMINO_ACID><POSITION> with a|an <MUT_AMINO_ACID>
<WT_AMINO_ACID><POSITION> with a|an AMINO_ACID or <MUT_AMINO_ACID>
<WT_AMINO_ACID><POSITION> with AMINO_ACID or <MUT_AMINO_ACID>
<WT_AMINO_ACID><POSITION> with either <MUT_AMINO_ACID> or AMINO_ACID
<WT_AMINO_ACID><POSITION> with either AMINO_ACID or <MUT_AMINO_ACID>
<WT_AMINO_ACID><POSITION>- > <MUT_AMINO_ACID>
<WT_AMINO_ACID><POSITION>--> <MUT_AMINO_ACID>
<WT_AMINO_ACID><POSITION>-->AMINO_ACID or <MUT_AMINO_ACID>
<WT_AMINO_ACID><POSITION>-><MUT_AMINO_ACID>
<WT_AMINO_ACID><POSITION>-to-<MUT_AMINO_ACID>
<WT_AMINO_ACID><POSITION>, AMINO_ACID or both were replaced with <MUT_AMINO_ACID>
<WT_AMINO_ACID><POSITION>, AMINO_ACID, AMINO_ACID, and AMINO_ACID, to <MUT_AMINO_ACID>
<WT_AMINO_ACID><POSITION>, AMINO_ACID, and AMINO_ACID, to <MUT_AMINO_ACID>
<WT_AMINO_ACID><POSITION>, and AMINO_ACID, to <MUT_AMINO_ACID>
<WT_AMINO_ACID><POSITION>, to <MUT_AMINO_ACID>
<WT_AMINO_ACID><POSITION>, to AMINO_ACID or <MUT_AMINO_ACID>
<WT_AMINO_ACID><POSITION>, was mutated to <MUT_AMINO_ACID>
<WT_AMINO_ACID><POSITION>, with <MUT_AMINO_ACID>
<WT_AMINO_ACID><POSITION>/<MUT_AMINO_ACID>
<WT_AMINO_ACID><POSITION>beta--><MUT_AMINO_ACID>
<WT_AMINO_ACID><POSITION>e--><MUT_AMINO_ACID>
<WT_AMINO_ACID><POSITION>><MUT_AMINO_ACID>
