# Supplementary material for: The HIV Mutation Browser: A Resource for Human Immunodeficiency Virus Mutagenesis and Polymorphism Data
Source: PLoS Comput Biol. 2014 Dec 4;10(12):e1003951. doi: 10.1371/journal.pcbi.1003951 (PMC4256008; doi:10.1371/journal.pcbi.1003951)
Supplement: Table S2 — The nomenclature for HIV isolates. The dictionary of HIV strains/isolates and their corresponding synonyms, used to identify the HIV isolates mentioned in the publications. (XLSX) [file pcbi.1003951.s002.xlsx]

## Sheet: Sheet1
Strain	Synonym
90CF056	90CF056
92BR025	92BR025
92NG083	92NG083
93BR020	93BR020
96CM-MP535	96CM-MP535
97ZR-EQTB11	97ZR-EQTB11
ANT70	ANT70
ARV2/SF2	ARV2/SF2
BH10	BH10
BH10	HxBH10
BH5	BH5
BH8	BH8
BH8	HxBH8
BRU/LAI	BRU
BRU/LAI	BRU/LAI
BRU/LAI	HxBRU
BRU/LAI	LAI
BRU/LAI	pLAI
BRVA	BRVA
CDC-451	CDC-451
ELI	ELI
ETH2220	ETH2220
HXB2	HXB2
HXB2	HXB2R
HXB3	HXB3
JH32	JH32
JRCSF	JRCSF
KB-1/ETR	KB-1/ETR
Lai	Lai
LW123	LW123
MAL	MAL
MFA	MFA
MP255	MP255
MP257	MP257
MVP5180	MVP5180
N1T-A	N1T-A
NDK	NDK
NL4-3	NL4-3
NL4-3	pNL4-3
NY5	NY5
OYI	OYI
PCV12	PCV12
SE6165	SE6165
SE9173	SE9173
SE9280	SE9280
SF162	SF162
SF33	SF33
U455	U455
VI850	VI850
VI991	VI991
WMJ1	WMJ1
WMJ22	WMJ22
YBF106	YBF106
YBF30	YBF30
YU-2	YU-2
Z2/CDC-Z34	Z2/CDC-Z34
Z321	Z321
Z84	Z84
