# Supplementary material for: The HIV Mutation Browser: A Resource for Human Immunodeficiency Virus Mutagenesis and Polymorphism Data
Source: PLoS Comput Biol. 2014 Dec 4;10(12):e1003951. doi: 10.1371/journal.pcbi.1003951 (PMC4256008; doi:10.1371/journal.pcbi.1003951)
Supplement: Table S3 — The nomenclature for HIV genes, proteins, chains and domains. The dictionary of HIV genes, proteins, cleavage products, chains, domains and their synonyms. (XLSX) [file pcbi.1003951.s003.xlsx]

## Sheet: Sheet1
Protein	Chain primary name		Chain primary name	Chain synonym
env	Envelope glycoprotein gp160		Capsid protein p24	CA
env	Surface protein gp120		Capsid protein p24	ca
env	Transmembrane protein gp41		Capsid protein p24	cactd
gag	Gag polyprotein		Capsid protein p24	cantd
gag	p6-gag		Capsid protein p24	CAP
gag	Spacer peptide p1		Capsid protein p24	Capsid protein p24
gag	Spacer peptide p2		Capsid protein p24	capsid
gag-pol	Capsid protein p24		Capsid protein p24	Capsid
gag-pol	Gag-Pol polyprotein		Capsid protein p24	p24
gag-pol	Integrase		Envelope glycoprotein gp160	Env polyprotein
gag-pol	Matrix protein p17		Envelope glycoprotein gp160	env
gag-pol	Nucleocapsid protein p7		Envelope glycoprotein gp160	Env
gag-pol	p6-pol		Envelope glycoprotein gp160	Envelope glycoprotein gp160
gag-pol	p15		Envelope glycoprotein gp160	envelope
gag-pol	p51 RT		Envelope glycoprotein gp160	Envs
gag-pol	Protease		Envelope glycoprotein gp160	gp160
gag-pol	Reverse transcriptase/ribonuclease H		Envelope glycoprotein gp160	HIV1gp8
gag-pol	Spacer peptide p2		Gag polyprotein	Gag polyprotein
gag-pol	Transframe peptide		Gag polyprotein	Gag
nef	C-terminal core protein		Gag polyprotein	gag
nef	Nef protein		Gag polyprotein	Gag
rev	Protein Rev		Gag polyprotein	HIV1gp2
tat	Protein Tat		Gag polyprotein	p55
vif	Virion infectivity factor		Gag polyprotein	P55
vpr	Protein Vpr		Gag polyprotein	Pr53Gag
vpu	Protein Vpu		Gag-Pol polyprotein	Gag-Pol polyprotein
			Gag-Pol polyprotein	Gag-Pol
			Gag-Pol polyprotein	HIV1gp1
			Gag-Pol polyprotein	Pr160Gag-Pol
			Gag-Pol polyprotein	Pr160Gag
			Integrase	IN
			Integrase	INS
			Integrase	INT
			Integrase	integrase
			Integrase	Integrase
			Integrase	integration
			Matrix protein p17	ma
			Matrix protein p17	MA
			Matrix protein p17	Matrix protein p17
			Matrix protein p17	matrix
			Matrix protein p17	Matrix
			Matrix protein p17	p17
			Matrix protein p19	p19
			Nef protein	3'ORF
			Nef protein	HIV1gp9
			Nef protein	Nef protein
			Nef protein	Nef
			Nef protein	nef
			Nef protein	Negative factor
			Nef protein	p27
			Nucleocapsid protein p15-gag	NCp15
			Nucleocapsid protein p15-gag	Nucleocapsid protein p15-gag
			Nucleocapsid protein p15-gag	p15-gag
			Nucleocapsid protein p15-gag	p15
			Nucleocapsid protein p15-gag	p15gag
			Nucleocapsid protein p7	CCHC-type
			Nucleocapsid protein p7	CCHC
			Nucleocapsid protein p7	nc
			Nucleocapsid protein p7	NC
			Nucleocapsid protein p7	NCgag
			Nucleocapsid protein p7	NCP
			Nucleocapsid protein p7	NCp7
			Nucleocapsid protein p7	NP
			Nucleocapsid protein p7	NPs
			Nucleocapsid protein p7	Nucleocapsid protein p7
			Nucleocapsid protein p7	nucleocapsid
			Nucleocapsid protein p7	Nucleocapsid
			Nucleocapsid protein p7	p7
			Nucleocapsid protein p7	p9
			p15	p15
			p51 RT	p51 RT
			p51 RT	p51
			p6-gag	p6-gag
			p6-gag	p6
			p6-gag	p6gag
			p6-pol	p6-pol
			p6-pol	p6*
			p6-pol	p6pol
			Protease	Peptidase A2
			Protease	peptidase
			Protease	Peptidase
			Protease	PI
			Protease	PR
			Protease	PR
			Protease	pro
			Protease	protease
			Protease	Protease
			Protease	proteaseencoding
			Protease	PRs
			Protease	PRT
			Protease	retropepsin
			Protease	Retropepsin
			Protein Rev	Anti-repression transactivator
			Protein Rev	ART/TRS
			Protein Rev	HIV1gp6
			Protein Rev	p19
			Protein Rev	Protein Rev
			Protein Rev	rev
			Protein Rev	Rev
			Protein Rev	transactivator
			Protein Tat	HIV1gp5
			Protein Tat	p14
			Protein Tat	Protein Tat
			Protein Tat	tat
			Protein Tat	Tat
			Protein Tat	Transactivating regulatory protein
			Protein Tat	transactivating
			Protein Tat	Transactivating
			Protein Tat	transactivator
			Protein Tat	Transactivator
			Protein Vpr	HIV1gp4
			Protein Vpr	p15
			Protein Vpr	Protein Vpr
			Protein Vpr	R ORF protein
			Protein Vpr	vpr
			Protein Vpr	Vpr
			Protein Vpu	HIV1gp7
			Protein Vpu	p16
			Protein Vpu	Protein Vpu
			Protein Vpu	U ORF protein
			Protein Vpu	Viral protein U
			Protein Vpu	vpu
			Protein Vpu	Vpu
			Reverse transcriptase/ribonuclease H	NRTI
			Reverse transcriptase/ribonuclease H	p66 RT
			Reverse transcriptase/ribonuclease H	p66
			Reverse transcriptase/ribonuclease H	reverse transcriptase
			Reverse transcriptase/ribonuclease H	Reverse transcriptase/ribonuclease H
			Reverse transcriptase/ribonuclease H	ribonuclease
			Reverse transcriptase/ribonuclease H	RNase
			Reverse transcriptase/ribonuclease H	RT
			Reverse transcriptase/ribonuclease H	RTase
			Reverse transcriptase/ribonuclease H	RTs
			Reverse transcriptase/ribonuclease H	transcriptase
			Reverse transcriptase/ribonuclease H	transcriptase
			Spacer peptide p1	p1
			Spacer peptide p1	Spacer peptide 2
			Spacer peptide p1	SP2
			Spacer peptide p1	Spacer peptide p1
			Spacer peptide p2	p2
			Spacer peptide p2	Spacer peptide 1
			Spacer peptide p2	SP1
			Spacer peptide p2	Spacer peptide p2
			Surface protein gp120	Glycoprotein 120
			Surface protein gp120	gp120
			Surface protein gp120	SU
			Surface protein gp120	Surface protein gp120
			Transframe peptide	tf
			Transframe peptide	TF
			Transframe peptide	Transframe peptide
			Transframe peptide	transframe
			Transframe peptide	Transframe
			Transmembrane protein gp41	gp41
			Transmembrane protein gp41	TM
			Transmembrane protein gp41	tmgp41
			Transmembrane protein gp41	tmp
			Transmembrane protein gp41	TMP
			Transmembrane protein gp41	Transmembrane protein gp41
			Transmembrane protein gp41	Transmembrane
			Transmembrane protein gp41	transmembrane
			Transmembrane protein gp41	TMgp41
			Virion infectivity factor	HIV1gp3
			Virion infectivity factor	p23
			Virion infectivity factor	SOR
			Virion infectivity factor	vif
			Virion infectivity factor	Vif
			Virion infectivity factor	Virion infectivity factor
